# Supplementary material for: Association between Coagulation Profile and Clinical Outcome in Children with SARS-CoV-2 Infection or MIS-C: A Multicenter Cross-Sectional Study
Source: Children (Basel). 2022 Feb 17;9(2):279. doi: 10.3390/children9020279 (PMC8870084; doi:10.3390/children9020279)
Supplement: Supplementary file 1 [file children-09-00279-s001.zip]

Archive with 1 entries (1 files):
- children-1530390-supplementary.pdf
